# Supplementary material for: Synthesis, Photoluminescence and Vibrational Properties of Aziridinium Lead Halide Perovskites
Source: Molecules. 2022 Nov 17;27(22):7949. doi: 10.3390/molecules27227949 (PMC9698367; doi:10.3390/molecules27227949)
Supplement: Supplementary file 1 [file molecules-27-07949-s001.zip]

Archive with 1 entries (1 files):
- molecules-2007411-supplementary.pdf
